# Supplementary material for: FUS ALS-causative mutations impair FUS autoregulation and splicing factor networks through intron retention
Source: Nucleic Acids Res. 2020 Jun 1;48(12):6889–905. doi: 10.1093/nar/gkaa410 (PMC7337901; doi:10.1093/nar/gkaa410)
Supplement: gkaa410_Supplemental_Files [file gkaa410_supplemental_files.zip]

Archive with 5 entries (5 files):
- expression_GO_full.tsv
- FUS_AUTOREG_supplementary_material.pdf
- splicing_GO_full.tsv
- supplementary_data_differential_expression.xlsb
- supplementary_data_differential_splicing.xlsx
