# Supplementary material for: FUS ALS-causative mutations impair FUS autoregulation and splicing factor networks through intron retention
Source: Nucleic Acids Res. 2020 Jun 1;48(12):6889–905. doi: 10.1093/nar/gkaa410 (PMC7337901; doi:10.1093/nar/gkaa410)
Supplement: gkaa410_Supplemental_Files [file gkaa410_supplemental_files.zip › supplementary_data_differential_splicing.xlsx]

## Sheet: Bozzoni NLS
Gene

## Sheet: Bozzoni KO
Gene

## Sheet: Dupuis NLS
Gene

## Sheet: Dupuis KO
Gene

## Sheet: Fratta NLS HET
Gene

## Sheet: Fratta NLS HOM
Gene

## Sheet: Fratta KO HOM
Gene

## Sheet: Fratta KO HET
Gene

## Sheet: DESCRIPTION
column

## Sheet: JOINT_MODEL_RESULTS
EnsemblID
